# Supplementary material for: Investigating the Central Nervous System Disposition of Actinomycin D: Implementation and Evaluation of Cerebral Microdialysis and Brain Tissue Measurements Supported by UPLC-MS/MS Quantification
Source: Pharmaceutics. 2021 Sep 17;13(9):1498. doi: 10.3390/pharmaceutics13091498 (PMC8466300; doi:10.3390/pharmaceutics13091498)
Supplement: Supplementary file 1 [file pharmaceutics-13-01498-s001.zip]

Archive with 1 entries (1 files):
- pharmaceutics-1366606-supplementary.pdf
